# Supplementary material for: Phylogeography of 27,000 SARS-CoV-2 Genomes: Europe as the Major Source of the COVID-19 Pandemic
Source: Microorganisms. 2020 Oct 29;8(11):1678. doi: 10.3390/microorganisms8111678 (PMC7693378; doi:10.3390/microorganisms8111678)
Supplement: Supplementary file 1 [file microorganisms-08-01678-s001.zip]

Archive with 3 entries (2 files):
- microorganisms-972227-supplementary/
- microorganisms-972227-supplementary/SupplementaryMaterial.pdf
- microorganisms-972227-supplementary/Table S1.xls
